# Supplementary material for: Chinese herbal medicine (“3 medicines and 3 formulations”) for COVID‐19: rapid systematic review and meta‐analysis
Source: J Eval Clin Pract. 2021 Sep 16;28(1):13–32. doi: 10.1111/jep.13614 (PMC8657519; doi:10.1111/jep.13614)
Supplement: Supplementary file 1 — Appendix S1: Supplementary information. [file JEP-28-13-s001.zip]

Archive with 3 entries (3 files):
- JEP_13614_3. RR_COVID_3M3F_Supplement v1.0.docx
- JEP_13614_PRISMA 2009 checklist.doc
- JEP_13614_RR_COVID_3M3F_Abb.xlsx
