# Supplementary material for: Chinese herbal medicine (“3 medicines and 3 formulations”) for COVID‐19: rapid systematic review and meta‐analysis
Source: J Eval Clin Pract. 2021 Sep 16;28(1):13–32. doi: 10.1111/jep.13614 (PMC8657519; doi:10.1111/jep.13614)
Supplement: Supplementary file 1 — Appendix S1: Supplementary information. [file JEP-28-13-s001.zip › JEP_13614_RR_COVID_3M3F_Abb.xlsx]

## Sheet: Sheet1
3M3F	Three medicines and three formulations
AE	Adverse event
CDC	Centers for Disease Control and Prevention
CHM	Chinese herbal medicine
CI	Confidence interval
CNKI	China National Knowledge Infrastructure
COVID	corona virus disease
CT	Computerised tomography
HSBD	Huashi Baidu
JHQG	Jinhua Qinggan granule
LHQW	Lianhua Qingwen
MD	mean difference
PRISMA	Preferred Reporting Items for Systematic Reviews and Meta-Analyses
QFPD	Qingfei Paidu
RCT	Randomised controlled trial
RoB	Risk of Bias
RR	risk ratio
SMD	standardised mean differences
TCM	Traditional Chinese medicine
WHO	World Health Organisation
XBJ	Xuebijing
XFBD	XuanFei Baidu
